# Supplementary material for: Detailed global modelling of soil organic carbon in cropland, grassland and forest soils
Source: PLoS One. 2019 Sep 19;14(9):e0222604. doi: 10.1371/journal.pone.0222604 (PMC6752864; doi:10.1371/journal.pone.0222604)
Supplement: S2 File — (XLSX) [file pone.0222604.s002.xlsx]

## Sheet: Cover Page
Supporting Information File S2
Detailed global modelling of soil organic carbon in cropland, grassland and forest soils
This file contains:
Sheet: Correlation LUCAS	Pearson correlations between stabilization soil organic carbon stock and LUCAS project field measurements
Sheet: Model Validation-local&regional	RothC parametrization validation at local and regional scale
Sheet: Model Validation-Cont&Global	RothC parametrization validation at continental and global

## Sheet: Correlation LUCAS
	Land use class	Common wheat		Durum wheat		Barley		Maize		Rice		Potatoes		Sugar beet		Sunflower		Rape and turnip rape		Soya		Cotton		Tobacco		Tomatoes		Apple fruit		Nuts		Oranges		Olive groves		Vineyards		Coniferous woodland		Grassland with sparse tree/shrub cover		Grassland without tree/shrub cover		Spontaneously re-vegetated surfaces		Mixed woodland		Shrubland without tree cover
		Pearson r	N	Pearson r	N	Pearson r	N	Pearson r	N	Pearson r	N	Pearson r	N	Pearson r	N	Pearson r	N	Pearson r	N	Pearson r	N	Pearson r	N	Pearson r	N	Pearson r	N	Pearson r	N	Pearson r	N	Pearson r	N	Pearson r	N	Pearson r	N	Pearson r	N	Pearson r	N	Pearson r	N	Pearson r	N	Pearson r	N	Pearson r	N
	Irrigated wheat, residues left on the field	,167**	1764
	rainfed wheat, residues left on the field	,174**	1676
	Irrigated wheat, residues removed from the field	,197**	1101
	rainfed wheat, residues removed from the field	,213**	627
	Irrigated wheat, residues left on the field			,130*	306
	rainfed wheat, residues left on the field			,133*	261
	Irrigated wheat, residues removed from the field			0.107304	80
	rainfed wheat, residues removed from the field			0.126222	60
	Irrigated barley, residues left on the field					,248**	1087
	rainfed barley, residues left on the field					,189**	1050
	Irrigated barley, residues removed from the field					,227**	572
	rainfed barley, residues removed from the field					,196**	423
	Irrigated maize, residues left on the field							,138**	990
	Rainfed maize, residues left on the field							,144**	968
	Irrigated maize, residues removed from the field							,172**	460
	Rainfed maize, residues removed from the field							,160**	392
	Irrigated rice									-0.122799	24
	Rainfed rice									-0.242427	24
	Irrigated potato											0.138534	146
	Rainfed potato											0.152372	138
	Irrigated sugarbeet													0.0541418	137
	Rainfed sugarbeet													-0.0394242	109
	Irrigated sunflower															,198**	196
	Rainfed sunflower															,319**	94
	Irrigated rapeseed, residues left on the field																	-0.0027331	384
	Rainfed rapeseed, residues left on the field																	0.00118156	352
	Irrigated rapeseed, residues removed from the field																	0.0487269	387
	Rainfed rapeseed, residues removed from the field																	0.0127213	346
	Irrigated soybean																			0.53876	6
	Rainfed soybean																			0.0841794	4
	Irrigated cotton																					-0.220435	26
	Rainfed cotton																					-0.185762	24
	Irrigated tobacco																							.c	0
	Rainfed tobacco																							.c	0
	Irrigated tomato																									-0.249724	24
	Rainfed tomato																									-0.250536	17
	Irrigated apple																											0.40354	13
	Rainfed apple																											0.115212	15
	Irrigated groundnut																													1,000**	3
	Rainfed groundnut																													1,000**	3
	Irrigated orange																															0.0717291	35
	Rainfed orange																															0.263413	34
	Irrigated olive																																	-0.0823056	130
	Rainfed olive																																	-0.103583	128
	Irrigated grape																																			0.0502123	128
	Rainfed grape																																			0.175327	62
	Boreal coniferous forest																																					,149**	2017
	Boreal mountain system																																					,093**	1008
	Grassland																																							,325**	236
	Grassland																																									,230**	1714
	Grassland																																											,279**	274
	Temperate continental forest																																													,997**	1844
	Temperate oceanic forest																																													-0.0212547	184
	Boreal trundra woodland																																															0.0282733	184

## Sheet: Model Validation-local&regional
	Reference	Location		Land use			Parameters
							DPM/RPM		Mineralization rate
							Value	Default changed?	DPM		RPM		HUM		BIO
		Country	Region	Aggregated classe	Specific name	Extra details			Value	Default changed?	Value	Default changed?	Value	Default changed?	Value	Default changed?
							-		1/year
	Liu, D. L., Chan, K. Y., & Conyers, M. K. (2009). Simulation of soil organic carbon under different tillage and stubble management practices using the Rothamsted carbon model. Soil and Tillage Research, 104(1), 65–73. https://doi.org/10.1016/J.STILL.2008.12.011	Australia	New South Wales	Cropland	Wheat/lupins	-	1.44	No	10	No	0.15	Yes	0.66	No	0.02	No
	Balesdent, J. (1996). The significance of organic separates to carbon dynamics and its modelling in some cultivated soils. European Journal of Soil Science, 47(4), 485–493. https://doi.org/10.1111/j.1365-2389.1996.tb01848.x	France	La Miniere	Cropland	Maize	-	1.44	No	10	No	0.3	No	0.66	No	0.02	No
			Auzeville				1.44	No	10	No	0.3	No	0.66	No	0.02	No
			Boigneville				1.44	No	10	No	0.3	No	0.66	No	0.02	No
	Shirato, Y., Paisancharoen, K., Sangtong, P., Nakviro, C., Yokozawa, M., & Matsumoto, N. (2005). Testing the Rothamsted Carbon Model against data from long-term experiments on upland soils in Thailand. European Journal of Soil Science, 56(2), 179–188. https://doi.org/10.1111/j.1365-2389.2004.00659.x	Thailand	Phraphuttabat	Cropland	Maize	-	1.44	No	10	No	0.3	No	0.66	No	0.02	No
			Nakon Ratchasi	Cropland	Cassava	-	1.44	No	10	No	0.3	No	0.66	No	0.02	No
			Khon Kaen	Cropland	Cassava	-	1.44	No	10	No	0.3	No	0.66	No	0.02	No
	Xu, X., Liu, W., & Kiely, G. (2011). Modeling the change in soil organic carbon of grassland in response to climate change: Effects of measured versus modelled carbon pools for initializing the Rothamsted Carbon model. Agriculture, Ecosystems & Environment, 140(3–4), 372–381. https://doi.org/10.1016/J.AGEE.2010.12.018	Ireland	Ballinhassig	Grassland	-	-	??	No	10	No	0.3	No	0.66	No	0.02	No
			Carraig na Fearr			-	??	No	10	No	0.3	No	0.66	No	0.02	No
			Clonakilty			-	??	No	10	No	0.3	No	0.66	No	0.02	No
			Dripsey			-	??	No	10	No	0.3	No	0.66	No	0.02	No
			Kilworth			-	??	No	10	No	0.3	No	0.66	No	0.02	No
			Pallas Kenry			-	??	No	10	No	0.3	No	0.66	No	0.02	No
			Solohead A			-	??	No	10	No	0.3	No	0.66	No	0.02	No
			Solohead B			-	??	No	10	No	0.3	No	0.66	No	0.02	No
	Shirato, Y., Hakamata, T., & Taniyama, I. (2004). Modified rothamsted carbon model for andosols and its validation: changing humus decomposition rate constant with pyrophosphate-extractable Al. Soil Science and Plant Nutrition, 50(1), 149–158. https://doi.org/10.1080/00380768.2004.10408463	Japan	Abashiril	Forest	-	-	0.25	No	10	No	0.3	No	2.27586	Yes	0.02	No
			Abashiri2	Forest	-	-	0.25	No	10	No	0.3	No	12.5172	Yes	0.02	No
			Abashiri3	Forest	-	-	0.25	No	10	No	0.3	No	2.112	Yes	0.02	No
			Chasikotsli	Forest	-	-	0.25	No	10	No	0.3	No	2.112	Yes	0.02	No
			Erimo	Grassland	-	-	1.44	No	10	No	0.3	No	2.838	Yes	0.02	No
			Fujisawa	Forest	-	-	0.25	No	10	No	0.3	No	3.432	Yes	0.02	No
			Fushiko	Forest	-	-	0.25	No	10	No	0.3	No	0.792	Yes	0.02	No
			Hutamata	Forest	-	-	0.25	No	10	No	0.3	No	1.914	Yes	0.02	No
			lzumikawa	Forest	-	-	0.25	No	10	No	0.3	No	2.376	Yes	0.02	No
			Kanayama	Forest	-	-	0.25	No	10	No	0.3	No	5.214	Yes	0.02	No
			Kawakita	Forest	-	-	0.25	No	10	No	0.3	No	1.98	Yes	0.02	No
			Kitamotoima	Grassland	-	-	0.67	No	10	No	0.3	No	1.65	Yes	0.02	No
			Kitayama	Grassland	-	-	0.67	No	10	No	0.3	No	2.112	Yes	0.02	No
			Komenasawa	Forest	-	-	0.25	No	10	No	0.3	No	1.716	Yes	0.02	No
			Koyama	Grassland	-	-	0.67	No	10	No	0.3	No	2.112	Yes	0.02	No
			Meotozaka	Forest	-	-	0.25	No	10	No	0.3	No	3.828	Yes	0.02	No
			Mihara	Forest	-	-	0.25	No	10	No	0.3	No	2.772	Yes	0.02	No
			Mukaiyama	Grassland	-	-	0.67	No	10	No	0.3	No	1.848	Yes	0.02	No
			Nijibetsu	Forest	-	-	0.25	No	10	No	0.3	No	1.914	Yes	0.02	No
			Ohkura	Grassland	-	-	0.67	No	10	No	0.3	No	2.64	Yes	0.02	No
			Ohnodai	Forest	-	-	0.25	No	10	No	0.3	No	4.686	Yes	0.02	No
			Rokuhara	Forest	-	-	0.25	No	10	No	0.3	No	3.366	Yes	0.02	No
			Sakuragaoka	Forest	-	-	0.25	No	10	No	0.3	No	1.716	Yes	0.02	No
			Sasagaharu	Forest	-	-	0.25	No	10	No	0.3	No	5.412	Yes	0.02	No
			Sennindaira	Forest	-	-	0.25	No	10	No	0.3	No	1.32	Yes	0.02	No
			Shinjo	Grassland	-	-	0.67	No	10	No	0.3	No	2.706	Yes	0.02	No
			Takada	Grassland	-	-	0.67	No	10	No	0.3	No	3.498	Yes	0.02	No
			Tanabu88	Forest	-	-	0.25	No	10	No	0.3	No	1.452	Yes	0.02	No
			Tsutanuma	Forest	-	-	0.25	No	10	No	0.3	No	3.234	Yes	0.02	No
			Wakami	Forest	-	-	0.25	No	10	No	0.3	No	3.432	Yes	0.02	No
			Yunodai	Grassland	-	-	0.67	No	10	No	0.3	No	1.452	Yes	0.02	No
			Yunodai2	Grassland	-	-	0.67	No	10	No	0.3	No	2.046	Yes	0.02	No
	Ludwig, B., Schulz, E., Rethemeyer, J., Merbach, I., & Flessa, H. (2007). Predictive modelling of C dynamics in the long-term fertilization experiment at Bad Lauchstädt with the Rothamsted Carbon Model. European Journal of Soil Science, 58(5), 1155–1163. https://doi.org/10.1111/j.1365-2389.2007.00907.x	Germany	Bad Lauchstadt	Cropland	Multiple	Treatment 1	1.44	No	10	No	0.3	No	0.66	No	0.02	No
			Bad Lauchstadt	Cropland	Multiple	Treatment 2	1.44	No	10	No	0.3	No	0.66	No	0.02	No
			Bad Lauchstadt	Cropland	Multiple	Treatment 3	1.44	No	10	No	0.3	No	0.66	No	0.02	No
			Bad Lauchstadt	Cropland	Multiple	Treatment 4	1.44	No	10	No	0.3	No	0.66	No	0.02	No
			Bad Lauchstadt	Cropland	Multiple	Treatment 5	1.44	No	10	No	0.3	No	0.66	No	0.02	No
			Bad Lauchstadt	Cropland	Multiple	Treatment 6	1.44	No	10	No	0.3	No	0.66	No	0.02	No
			Bad Lauchstadt	Cropland	Multiple	Treatment 7	1.44	No	10	No	0.3	No	0.66	No	0.02	No
			Bad Lauchstadt	Cropland	Multiple	Treatment 8	1.44	No	10	No	0.3	No	0.66	No	0.02	No
	Heitkamp, F., Wendland, M., Offenberger, K., & Gerold, G. (2012). Implications of input estimation, residue quality and carbon saturation on the predictive power of the Rothamsted Carbon Model. Geoderma, 170, 168–175. https://doi.org/10.1016/J.GEODERMA.2011.11.005	Germany	Munich	Cropland	Maize-wheat	Model A1, A2	1.44	No	10	No	0.3	No	0.66	No	0.02	No
		Germany	Munich	Cropland	Maize-wheat	Model B2	2.88	Yes	10	No	0.3	No	0.66	No	0.02	No
		Germany	Munich	Cropland	Maize-wheat	Model C1, C2	1.44	No	10	No	0.3	No	0.66	No	0.02	No
	Heitkamp, F., Wendland, M., Offenberger, K., & Gerold, G. (2012). Implications of input estimation, residue quality and carbon saturation on the predictive power of the Rothamsted Carbon Model. Geoderma, 170, 168–175. https://doi.org/10.1016/J.GEODERMA.2011.11.005	Japan	Akita	Cropland	Paddy rice-fallow	-	1.44	No	10	No	0.3	No	0.66	No	0.02	No
		Japan	Toyama	Cropland	Paddy rice-fallow		1.44	No	10	No	0.3	No	0.66	No	0.02	No
		Japan	Shirnane	Cropland	Paddy rice-fallow		1.44	No	10	No	0.3	No	0.66	No	0.02	No
		Japan	Mie	Cropland	Paddy rice-barlye(wheat)		1.44	No	10	No	0.3	No	0.66	No	0.02	No
		Japan	Oita	Cropland	Paddy rice-fallow		1.44	No	10	No	0.3	No	0.66	No	0.02	No
	Shirato, Y., & Taniyama, I. (2003). Testing the suitability of the Rothamsted Carbon model for long-term experiments on Japanese non-volcanic upland soils. Soil Science and Plant Nutrition, 49(6), 921–925. https://doi.org/10.1080/00380768.2003.10410357	Japan	Naganuma	Cropland	Maize-adzuki bean-potato	-	1.44	No	10	No	0.3	No	0.66	No	0.02	No
		Japan	Akita	Cropland	Maize		1.44	No	10	No	0.3	No	0.66	No	0.02	No
		Japan	Kumagaya	Cropland	Vegetables		1.44	No	10	No	0.3	No	0.66	No	0.02	No
		Japan	Anjo	Cropland	Sorghum-wheat		1.44	No	10	No	0.3	No	0.66	No	0.02	No
		Japan	lzumo	Cropland	Sorghum-italian ryegrass		1.44	No	10	No	0.3	No	0.66	No	0.02	No
		Japan	Usa	Cropland	Sorghum-barley		1.44	No	10	No	0.3	No	0.66	No	0.02	No
	Ludwig, B., Hu, K., Niu, L., & Liu, X. (2010). Modelling the dynamics of organic carbon in fertilization and tillage experiments in the North China Plain using the Rothamsted Carbon Model—initialization and calculation of C inputs. Plant and Soil, 332(1–2), 193–206. https://doi.org/10.1007/s11104-010-0285-6	China	North China Plain	Cropland	Multiple	Treatment 1	1.44	No	10	No	0.3	No	0.66	No	0.02	No
		China	North China Plain	Cropland	Multiple	Treatment 2	1.44	No	10	No	0.3	No	0.66	No	0.02	No
		China	North China Plain	Cropland	Multiple	Treatment 3	1.44	No	10	No	0.3	No	0.66	No	0.02	No
		China	North China Plain	Cropland	Multiple	Treatment 4	1.44	No	10	No	0.3	No	0.66	No	0.02	No
		China	North China Plain	Cropland	Multiple	Treatment 5	1.44	No	10	No	0.3	No	0.66	No	0.02	No
		China	North China Plain	Cropland	Multiple	Treatment 6	1.44	No	10	No	0.3	No	0.66	No	0.02	No
		China	North China Plain	Cropland	Multiple	Treatment 7	1.44	No	10	No	0.3	No	0.66	No	0.02	No
		China	North China Plain	Cropland	Multiple	Treatment 8	1.44	No	10	No	0.3	No	0.66	No	0.02	No
		China	North China Plain	Cropland	Multiple	Treatment 9	1.44	No	10	No	0.3	No	0.66	No	0.02	No
	Rumpel, C., Balesdent, J., Grootes, P., Weber, E., & Kögel-Knabner, I. (2003). Quantification of lignite- and vegetation-derived soil carbon using 14C activity measurements in a forested chronosequence. Geoderma, 112(1–2), 155–166. https://doi.org/10.1016/S0016-7061(02)00302-6	Germany	Lusatian	Forest	Pine trees	-	0.25	No	10	No	0.3	No	0.66	No	0.02	No
	Ludwig, B., John, B., Ellerbrock, R., Kaiser, M., & Flessa, H. (2003). Stabilization of carbon from maize in a sandy soil in a long-term experiment. European Journal of Soil Science, 54(1), 117–126. https://doi.org/10.1046/j.1365-2389.2003.00496.x	Germany	Halle	Cropland	Multiple	Treatment 1	1.44	No	10	No	0.3	No	0.66	No	0.02	No
		Germany	Halle	Cropland	Multiple	Treatment 2	1.44	No	10	No	0.3	No	0.66	No	0.02	No
		Germany	Halle	Cropland	Multiple	Treatment 3	1.44	No	10	No	0.3	No	0.66	No	0.02	No
		Germany	Halle	Cropland	Multiple	Treatment 4	1.44	No	10	No	0.3	No	0.66	No	0.02	No
		Germany	Halle	Cropland	Multiple	Treatment 5	1.44	No	10	No	0.3	No	0.66	No	0.02	No
		Germany	Halle	Cropland	Multiple	Treatment 6	1.44	No	10	No	0.3	No	0.66	No	0.02	No
	Francaviglia, R., Coleman, K., Whitmore, A. P., Doro, L., Urracci, G., Rubino, M., & Ledda, L. (2012). Changes in soil organic carbon and climate change – Application of the RothC model in agro-silvo-pastoral Mediterranean systems. Agricultural Systems, 112, 48–54. https://doi.org/10.1016/J.AGSY.2012.07.001	Italy	Sardinia	Cropland	Vinyards	-	1.44	No	10	No	0.3	No	0.66	No	0.02	No
		Italy	Sardinia	Cropland	Italian ryegrass		1.44	No	10	No	0.3	No	0.66	No	0.02	No
		Italy	Sardinia	Grassland	-		1.44	No	10	No	0.3	No	0.66	No	0.02	No
		Italy	Sardinia	Forest	Cork oak		0.25	No	10	No	0.3	No	0.66	No	0.02	No
	Dondini, M., Hastings, A., Saiz, G., Jones, M. B., & Smith, P. (2009). The potential of Miscanthus to sequester carbon in soils: Comparing field measurements in Carlow, Ireland to model predictions. GCB Bioenergy, 1(6), 413–425. https://doi.org/10.1111/j.1757-1707.2010.01033.x	Ireland	Teagasc	Forest	Miscanthus		0.25	No	10	No	0.3	No	0.66	No	0.02	No
		Ireland	Teagasc	Cropland	-		1.44	No	10	No	0.3	No	0.66	No	0.02	No
	Shirato, Y., Yagasaki, Y., & Nishida, M. (2011). Using different versions of the Rothamsted Carbon model to simulate soil carbon in long-term experimental plots subjected to paddy–upland rotation in Japan. Soil Science and Plant Nutrition, 57(4), 597–606. https://doi.org/10.1080/00380768.2011.591284	Japan	Tohoku	Cropland	Paddy rice	-	1.44	No	10	No	0.3	No	0.66	No	0.02	No
		Japan	Tohoku	Cropland	Paddy rice		1.44	No	10	No	0.3	No	0.66	No	0.02	No
	Smith, P. (2004). How long before a change in soil organic carbon can be detected? Global Change Biology, 10(11), 1878–1883. https://doi.org/10.1111/j.1365-2486.2004.00854.x	United Kingdom	Rothamsted	Forest	-	-	0.25	No	10	No	0.3	No	0.66	No	0.02	No
		United Kingdom	Rothamsted	Grassland	-		1.44	No	10	No	0.3	No	0.66	No	0.02	No
		United Kingdom	Rothamsted	Cropland	-		1.44	No	10	No	0.3	No	0.66	No	0.02	No
	Ludwig, B., Helfrich, M., & Flessa, H. (2005). Modelling the Long-Term Stabilization of Carbon from Maize in a Silty Soil. Plant and Soil, 278(1–2), 315–325. https://doi.org/10.1007/s11104-005-8808-2	Germany	lower Rottal	Cropland	Maize		1.44	No	10	No	0.3	No	0.66	No	0.02	No
	Guo, L., Falloon, P., Coleman, K., Zhou, B., Li, Y., Lin, E., & Zhang, F. (2007). Application of the RothC model to the results of long-term experiments on typical upland soils in northern China. Soil Use and Management, 23(1), 63–70. https://doi.org/10.1111/j.1475-2743.2006.00056.x	China	Changping	Cropland	Wheat-Maize	-	1.44	No	10	No	0.3	No	0.66	No	0.02	No
		China	Haerbin	Cropland	Maize/soybean		1.44	No	10	No	0.3	No	0.66	No	0.02	No
		China	Huangzhong	Cropland	wheat, oat, soyabean and potato		1.44	No	10	No	0.3	No	0.66	No	0.02	No
	Lehmann, J., Skjemstad, J., Sohi, S., Carter, J., Barson, M., Falloon, P., … Krull, E. (2008). Australian climate–carbon cycle feedback reduced by soil black carbon. Nature Geoscience, 1(12), 832–835. https://doi.org/10.1038/ngeo358	Australia	-	Cropland	-	-	1.44	No	10	No	0.15	Yes	0.66	No	0.02	No
	Cerri, C. E. P., Coleman, K., Jenkinson, D. S., Bernoux, M., Victoria, R., & Cerri, C. C. (2003). Modeling Soil Carbon from Forest and Pasture Ecosystems of Amazon, Brazil. Soil Science Society of America Journal, 67(6), 1879. https://doi.org/10.2136/sssaj2003.1879	Brazil	Rondônia	Forest	-	-	0.25	No	10	No	0.3	No	0.66	No	0.02	No
		Brazil	Rondônia	Grassland			1.44	No	10	No	0.3	No	0.66	No	0.02	No
	Rampazzo Todorovic, G., Stemmer, M., Tatzber, M., Katzlberger, C., Spiegel, H., Zehetner, F., & Gerzabek, M. H. (2010). Soil-carbon turnover under different crop management: Evaluation of RothC-model predictions under Pannonian climate conditions. Journal of Plant Nutrition and Soil Science, 173(5), 662–670. https://doi.org/10.1002/jpln.200800311	Austria	Fuchsenbigl	Cropland	crop-rotation plots (sugar beet, winter wheat, and spring barley)	-	1.44	No	10	No	0.3	No	0.66	No	0.02	No
		Austria	Fuchsenbigl	Cropland	Wheat		1.44	No	10	No	0.3	No	0.66	No	0.02	No
		Austria	Fuchsenbigl	Grassland	Faloow		1.44	No	10	No	0.3	No	0.66	No	0.02	No
		Austria	Fuchsenbigl	Cropland	crop-rotation plots (sugar beet, winter wheat, and spring barley)		1.44	No	10	No	0.3	No	0.009	Yes	0.02	No
		Austria	Fuchsenbigl	Cropland	Wheat		1.44	No	10	No	0.3	No	0.009	Yes	0.02	No
		Austria	Fuchsenbigl	Grassland	Faloow		1.44	No	10	No	0.3	No	0.009	Yes	0.02	No
	Jiang, G., Shirato, Y., Xu, M., Yagasaki, Y., Huang, Q., Li, Z., … Shi, X. (2013). Testing the modified Rothamsted Carbon Model for paddy soils against the results from long-term experiments in southern China. Soil Science and Plant Nutrition, 59(1), 16–26. https://doi.org/10.1080/00380768.2012.733923	China	Chongqing	Cropland	Paddy rice	-	1.44	No	10	No	0.3	No	0.66	No	0.02	No
		China	Wuchang	Cropland	Paddy rice		1.44	No	10	No	0.3	No	0.66	No	0.02	No
		China	Wangcheng	Cropland	Paddy rice		1.44	No	10	No	0.3	No	0.66	No	0.02	No
		China	Jinxian	Cropland	Paddy rice		1.44	No	10	No	0.3	No	0.66	No	0.02	No
		China	Nanchang	Cropland	Paddy rice		1.44	No	10	No	0.3	No	0.66	No	0.02	No
	Ludwig, B., Kuka, K., Franko, U., & von Lützow, M. (2008). Comparison of two quantitative soil organic carbon models with a conceptual model using data from an agricultural long-term experiment. Journal of Plant Nutrition and Soil Science, 171(1), 83–90. https://doi.org/10.1002/jpln.200700053	Germany	Halle	Cropland	Maize	With fertilization	1.44	No	10	No	0.3	No	0.66	No	0.02	No
		Germany	Halle	Cropland	Maize	Without fertilization	1.44	No	10	No	0.3	No	0.66	No	0.02	No
		Germany	Halle	Cropland	Rye	With fertilization	1.44	No	10	No	0.3	No	0.66	No	0.02	No
		Germany	Halle	Cropland	Rye	Without fertilization	1.44	No	10	No	0.3	No	0.66	No	0.02	No
	Diels, J., Vanlauwe, B., Van der Meersch, M. K., Sanginga, N., & Merckx, R. (2004). Long-term soil organic carbon dynamics in a subhumid tropical climate: 13C data in mixed C3/C4 cropping and modeling with ROTHC. Soil Biology and Biochemistry, 36(11), 1739–1750. https://doi.org/10.1016/j.soilbio.2004.04.031	Nigeria	Ibadan	Cropland	Maize	-	1.44	No	10	No	0.3	No	0.66	No	0.02	No
		Nigeria	Ibadan	Cropland	Cowpea haulmus		1.44	No	10	No	0.3	No	0.66	No	0.02	No
		Nigeria	Ibadan	Grassland	Weeds		1.44	No	10	No	0.3	No	0.66	No	0.02	No
		Nigeria	Ibadan	Forest	Tree prunings		0.82	Yes	10	No	0.3	No	0.66	No	0.02	No
		Nigeria	Ibadan	Forest	Tree prunings		2.33	Yes	10	No	0.3	No	0.66	No	0.02	No
		Nigeria	Ibadan	Forest	Tree prunings		0.25	No	20	Yes	0.6	Yes	1.32	Yes	0.04	Yes
	Álvaro-Fuentes, J., Morell, F. J., Plaza-Bonilla, D., Arrúe, J. L., & Cantero-Martínez, C. (2012). Modelling tillage and nitrogen fertilization effects on soil organic carbon dynamics. Soil and Tillage Research, 120, 32–39. https://doi.org/10.1016/J.STILL.2012.01.009	Spain	Agramunt	Cropland	Barley	Conv. Tillage + no fertilization	1.44	No	10	No	0.3	No	0.66	No	0.02	No
		Spain	Agramunt	Cropland	Barley	Conv. Tillage + fertilization	1.44	No	10	No	0.3	No	0.66	No	0.02	No
		Spain	Agramunt	Cropland	Barley	No Tillage + no fertilization	1.44	No	10	No	0.3	No	0.66	No	0.02	No
		Spain	Agramunt	Cropland	Barley	No Tillage + fertilization	1.44	No	10	No	0.3	No	0.66	No	0.02	No
	Abbas, F., & Fares, A. (2009). Soil Organic Carbon and Carbon Dioxide Emission from an Organically Amended Hawaiian Tropical Soil. Soil Science Society of America Journal, 73(3), 995. https://doi.org/10.2136/sssaj2008.0242	United States od America	Hawaii	Cropland	Maize	Treatment A	1.44	No	10	No	0.3	No	0.66	No	0.02	No
		United States od America	Hawaii	Cropland	Maize	Treatment B	1.44	No	10	No	0.3	No	0.66	No	0.02	No
	Guo, S., Wu, J., Coleman, K., Zhu, H., Li, Y., & Liu, W. (2012). Soil organic carbon dynamics in a dryland cereal cropping system of the Loess Plateau under long-term nitrogen fertilizer applications. Plant and Soil, 353(1–2), 321–332. https://doi.org/10.1007/s11104-011-1034-1	China	Shaanxi	Cropland	Wheat	Treatment 1	1.44	No	10	No	0.3	No	0.66	No	0.02	No
		China	Shaanxi	Cropland	Wheat	Treatment 2	1.44	No	10	No	0.3	No	0.66	No	0.02	No
		China	Shaanxi	Cropland	Wheat	Treatment 3	1.44	No	10	No	0.3	No	0.66	No	0.02	No
		China	Shaanxi	Cropland	Wheat	Treatment 4	1.44	No	10	No	0.3	No	0.66	No	0.02	No
		China	Shaanxi	Cropland	Wheat	Treatment 5	1.44	No	10	No	0.3	No	0.66	No	0.02	No
	Nakamura, S., Hayashi, K., Omae, H., Ramadjita, T., Dougbedji, F., Shinjo, H., … Tobita, S. (2011). Validation of soil organic carbon dynamics model in the semi-arid tropics in Niger, West Africa. Nutrient Cycling in Agroecosystems, 89(3), 375–385. https://doi.org/10.1007/s10705-010-9402-4	Niger	Sádore	Cropland	Millet/cowpea	With crop residue application	1.44	No	10	No	0.3	No	0.66	No	0.02	No
		Niger	Sádore			Chemical fertilizer	1.44	No	10	No	0.3	No	0.66	No	0.02	No
		Niger	Sádore			Both	1.44	No	10	No	0.3	No	0.66	No	0.02	No
	Jenkinson, D. S., Meredith, J., Kinyamario, J. I., Warren, G. P., Wong, M. T. F., Harkness, D. D., … Coleman, K. (1999). Estimating net primary production from measurements made on soil organic matter. Ecology, 80(8), 2762–2773. https://doi.org/10.1890/0012-9658(1999)080[2762:ENPPFM]2.0.CO;2	Kenya	Nairobi	Grassland	Savanna	-	0.67	No	10	No	0.3	No	0.66	No	0.02	No
		Kenya	Nairobi	Grassland	Savanna		0.67	No	10	No	0.3	No	0.66	No	0.02	No
		Zambia	Kasama	Forest	-		0.25	No	10	No	0.3	No	0.66	No	0.02	No
	Kintché, K., Guibert, H., Sogbedji, J. M., Levêque, J., & Tittonell, P. (2010). Carbon losses and primary productivity decline in savannah soils under cotton-cereal rotations in semiarid Togo. Plant and Soil, 336(1–2), 469–484. https://doi.org/10.1007/s11104-010-0500-5	Togo	Elavagnon	Cropland	Rotation A	-	1.44	No	10	No	0.3	No	0.66	No	0.02	No
		Togo	Elavagnon	Cropland	Rotation B		1.44	No	10	No	0.3	No	0.66	No	0.02	No
		Togo	Elavagnon	Cropland	Rotation C		1.44	No	10	No	0.3	No	0.66	No	0.02	No
		Togo	Elavagnon	Cropland	Rotation D		1.44	No	10	No	0.3	No	0.66	No	0.02	No
		Togo	Dalanda	Cropland	No fertilization - RR		1.44	No	10	No	0.3	No	0.66	No	0.02	No
		Togo	Dalanda	Cropland	1.5 RR		1.44	No	10	No	0.3	No	0.66	No	0.02	No
		Togo	Dalanda	Cropland	Fertilization - RR		1.44	No	10	No	0.3	No	0.66	No	0.02	No
		Togo	Dalanda	Cropland	Fertilization - 1.5 RR		1.44	No	10	No	0.3	No	0.66	No	0.02	No
	Jiang, G., Xu, M., He, X., Zhang, W., Huang, S., Yang, X., … Murphy, D. V. (2014). Soil organic carbon sequestration in upland soils of northern China under variable fertilizer management and climate change scenarios. Global Biogeochemical Cycles, 28(3), 319–333. https://doi.org/10.1002/2013GB004746	China	Urumqi	Cropland	Rotation	-	1.44	No	10	No	0.3	No	0.66	No	0.02	No
		China	Gongzhuling	Cropland	Rotation		1.44	No	10	No	0.3	No	0.66	No	0.02	No
		China	Zhangye	Cropland	Rotation		1.44	No	10	No	0.3	No	0.66	No	0.02	No
		China	Pingliang	Cropland	Rotation		1.44	No	10	No	0.3	No	0.66	No	0.02	No
		China	Changping	Cropland	Rotation		1.44	No	10	No	0.3	No	0.66	No	0.02	No
		China	Zhengzhou	Cropland	Rotation		1.44	No	10	No	0.3	No	0.66	No	0.02	No
		China	Yangling	Cropland	Rotation		1.44	No	10	No	0.3	No	0.66	No	0.02	No
		China	Xuzhou	Cropland	Rotation		1.44	No	10	No	0.3	No	0.66	No	0.02	No
	Sakurai, G., Jomura, M., Yonemura, S., Iizumi, T., Shirato, Y., & Yokozawa, M. (2012). Inversely estimating temperature sensitivity of soil carbon decomposition by assimilating a turnover model and long-term field data. Soil Biology and Biochemistry, 46, 191–199. https://doi.org/10.1016/J.SOILBIO.2011.11.005	Japan	Naganuma	Cropland	-	-	1.44	No	10	No	0.3	No	0.66	No	0.02	No
		Japan	Akita	Cropland			1.44	No	10	No	0.3	No	0.66	No	0.02	No
		Japan	Kumagaya	Cropland			1.44	No	10	No	0.3	No	0.66	No	0.02	No
		Japan	Anjo	Cropland			1.44	No	10	No	0.3	No	0.66	No	0.02	No
		Japan	Usa	Cropland			1.44	No	10	No	0.3	No	0.66	No	0.02	No
	Takahashi, S., Nakagami, K., Sakanoue, S., Itano, S., & Kirita, H. (2007). Soil organic carbon storage in grazing pasture converted from forest on Andosol soil. Grassland Science, 53(4), 210–216. https://doi.org/10.1111/j.1744-697X.2007.00095.x	Japan	Fukushima	Grassland	-	-	1.44	No	10	No	0.3	No	0.66	No	0.02	No
		Japan	Fukushima	Grassland			0.64	Yes	10	No	0.3	No	0.66	No	0.02	No
	Bol, R., Eriksen, J., Smith, P., Garnett, M. H., Coleman, K., & Christensen, B. T. (2005). The natural abundance of13C,15N,34S and14C in archived (1923-2000) plant and soil samples from the Askov long-term experiments on animal manure and mineral fertilizer. Rapid Communications in Mass Spectrometry, 19(22), 3216–3226. https://doi.org/10.1002/rcm.2156	Denmark	Jutland	Cropland	No fertilization	-	1.44	No	10	No	0.3	No	0.66	No	0.02	No
		Denmark	Jutland	Cropland	Organic fertilization		1.44	No	10	No	0.3	No	0.66	No	0.02	No
		Denmark	Jutland	Cropland	Mineral fertilization		1.44	No	10	No	0.3	No	0.66	No	0.02	No
		Denmark	Jutland	Forest	-		0.25	No	10	No	0.3	No	0.66	No	0.02	No
	Kamoni, P. T., Gicheru, P. T., Wokabi, S. M., Easter, M., Milne, E., Coleman, K., … Kihanda, F. M. (2007). Evaluation of two soil carbon models using two Kenyan long term experimental datasets. Agriculture, Ecosystems & Environment, 122(1), 95–104. https://doi.org/10.1016/J.AGEE.2007.01.011	Kenya	Kabete	Grassland	-	-	0.64	No	10	No	0.3	No	0.66	No	0.02	No
		Kenya	Machang’a	Grassland			0.64	No	10	No	0.3	No	0.66	No	0.02	No
	Rethemeyer, J., Grootes, P. M., Brodowski, S., & Ludwig, B. (2007). Evaluation of Soil 14C Data for Estimating Inert Organic Matter in the Rothc Model. Radiocarbon, 49(02), 1079–1091. https://doi.org/10.1017/S0033822200042934	Germany	Halle	Cropland	Rye	-	1.44	No	10	No	0.3	No	0.66	No	0.02	No
		Germany	Halle	Cropland	Maize		1.44	No	10	No	0.3	No	0.66	No	0.02	No
		Germany	Rotthalmünster	Cropland	Wheet		1.44	No	10	No	0.3	No	0.66	No	0.02	No
		Germany	Rotthalmünster	Cropland	Maize		1.44	No	10	No	0.3	No	0.66	No	0.02	No
		Germany	Rotthalmünster	Grassland	-		1.44	No	10	No	0.3	No	0.66	No	0.02	No
	Poeplau, C., & Don, A. (2014). Soil carbon changes under Miscanthus driven by C 4 accumulation and C 3 decompostion - toward a default sequestration function. GCB Bioenergy, 6(4), 327–338. https://doi.org/10.1111/gcbb.12043	Netherlands	Delfzijl	Forest	Miscanthus	-	0.142	Yes	10	No	0.3	No	0.66	No	0.02	No
		Germany	Friemar	Forest	Miscanthus		0.142	Yes	10	No	0.3	No	0.66	No	0.02	No
		Denmark	Jyndevad	Forest	Miscanthus		0.142	Yes	10	No	0.3	No	0.66	No	0.02	No
		Switzerland	Tanikon	Forest	Miscanthus		0.142	Yes	10	No	0.3	No	0.66	No	0.02	No
		Germany	Trier	Forest	Miscanthus		0.142	Yes	10	No	0.3	No	0.66	No	0.02	No
		Switzerland	Weinfelden	Forest	Miscanthus		0.142	Yes	10	No	0.3	No	0.66	No	0.02	No
	Falloon, P., Smith, P., Bradley, R. I., Milne, R., Tomlinson, R., Viner, D., … Brown, T. (2006). RothCUK ? a dynamic modelling system for estimating changes in soil C from mineral soils at 1-km resolution in the UK. Soil Use and Management, 22(3), 274–288. https://doi.org/10.1111/j.1475-2743.2006.00028.x	United Kingdom	-	Cropland	-	-	1.44	No	10	No	0.3	No	0.66	No	0.02	No
		United Kingdom		Grassland	-		1.44	No	10	No	0.3	No	0.66	No	0.02	No
		United Kingdom		Grassland	Natural		0.67	No	10	No	0.3	No	0.66	No	0.02	No
		United Kingdom		Forest	-		0.25	No	10	No	0.3	No	0.66	No	0.02	No
	Trigalet, S., Van Oost, K., Roisin, C., & van Wesemael, B. (2014). Carbon associated with clay and fine silt as an indicator for SOC decadal evolution under different residue management practices. Agriculture, Ecosystems & Environment, 196, 1–9. https://doi.org/10.1016/J.AGEE.2014.06.011	Belgium	Hesbaye	Cropland	Rotation	-	1.44	No	10	No	0.3	No	0.66	No	0.02	No
	Koga, N., Smith, P., Yeluripati, J. B., Shirato, Y., Kimura, S. D., & Nemoto, M. (2011). Estimating net primary production and annual plant carbon inputs, and modelling future changes in soil carbon stocks in arable farmlands of northern Japan. Agriculture, Ecosystems & Environment, 144(1), 51–60. https://doi.org/10.1016/J.AGEE.2011.07.019	Japan	Tokachi	Cropland	-	-	1.44	No	10	No	0.3	No	0.66	No	0.02	No
	Ricciuto, D. M., King, A. W., Dragoni, D., & Post, W. M. (2011). Parameter and prediction uncertainty in an optimized terrestrial carbon cycle model: Effects of constraining variables and data record length. Journal of Geophysical Research, 116(G1), G01033. https://doi.org/10.1029/2010JG001400	United States of America	Indiana	Grassland	-	-	1.44	No	10	No	3	No	0.66	No	0.02	No
	Lobe, I., Bol, R., Ludwig, B., Du Preez, C. C., & Amelung, W. (2005). Savanna-derived organic matter remaining in arable soils of the South African Highveld long-term mixed cropping: Evidence from 13C and 15N natural abundance. Soil Biology and Biochemistry, 37(10), 1898–1909. https://doi.org/10.1016/J.SOILBIO.2005.02.030	South Africa	Harrismith	Cropland	Agro-forestry	-	1.44	No	10	No	3	No	0.66	No	0.02	No
		South Africa	Kroonstad	Cropland	Agro-forestry		1.44	No	10	No	3	No	0.66	No	0.02	No
		South Africa	Tweespruit	Cropland	Agro-forestry		1.44	No	10	No	3	No	0.66	No	0.02	No
	Gottschalk, P., Bellarby, J., Chenu, C., Foereid, B., Smith, P., Wattenbach, M., … Smith, J. (2010). Simulation of soil organic carbon response at forest cultivation sequences using 13C measurements. Organic Geochemistry, 41(1), 41–54. https://doi.org/10.1016/J.ORGGEOCHEM.2009.04.017	Zimbabwe	Mafungautsi	Cropland	Maize	-	1.44	No	10	No	3	No	0.66	No	0.02	No
		Zimbabwe	Masvingo		Maize		1.44	No	10	No	3	No	0.66	No	0.02	No
		Zimbabwe	Chikwaka		Maize		1.44	No	10	No	3	No	0.66	No	0.02	No
		France	Pyrenean		Maize		1.44	No	10	No	3	No	0.66	No	0.02	No
		Zimbabwe	Mafungautsi	Forest	-		0.25	No	10	No	3	No	0.66	No	0.02	No
		Zimbabwe	Masvingo				0.25	No	10	No	3	No	0.66	No	0.02	No
		Zimbabwe	Chikwaka				0.25	No	10	No	3	No	0.66	No	0.02	No
		France	Pyrenean				0.25	No	10	No	3	No	0.66	No	0.02	No
	Scott, N. A., Tate, K. R., Ross, D. J., & Parshotam, A. (2006). Processes influencing soil carbon storage following afforestation of pasture with Pinus radiata at different stocking densities in New Zealand. Soil Research, 44(2), 85. https://doi.org/10.1071/SR05013	New Zeleand	Rotorua	Grassland	Pasture	-	1.44	No	10	No	3	No	0.66	No	0.02	No
		New Zeleand	Rotorua	Forest	Pine trees		0.25	No	10	No	3	No	0.66	No	0.02	No
		New Zeleand	Rotorua	Forest	Pine trees		0.25	No	10	No	3	No	0.66	No	0.02	No
		New Zeleand	Rotorua	Forest	Prunning		0.25	No	10	No	3	No	0.66	No	0.02	No
		New Zeleand	Rotorua	Grassland	Weeds		1.44	No	10	No	3	No	0.66	No	0.02	No
		New Zeleand	Rotorua	Forest	Harvest		0.67	No	10	No	3	No	0.66	No	0.02	No
	González-Molina, L., Etchevers-Barra, J. D., Paz-Pellat, F., Díaz-Solis, H., Fuentes-Ponce, M. H., Covaleda-Oón, S., & Pando-Moreno, M. (2011). Performance of the RothC-26.3 model in short-term experiments in Mexican sites and systems. Journal of Agricultural Science, 149(4), 415–425. https://doi.org/10.1017/S0021859611000232	Mexico	El Batán	Cropland	-	-	1.44	No	10	No	3	No	0.66	No	0.02	No
		Mexico	Linares Nuevo León	Grassland			1.44	No	10	No	3	No	0.66	No	0.02	No
		Mexico	Linares Nuevo León	Cropland			1.44	No	10	No	3	No	0.66	No	0.02	No
		Mexico	Cuicateca	Forest			0.25	No	10	No	3	No	0.66	No	0.02	No
		Mexico	Cuicateca	Grassland			1.44	No	10	No	3	No	0.66	No	0.02	No
		Mexico	Cuicateca	Cropland			1.44	No	10	No	3	No	0.66	No	0.02	No
		Mexico	Mazateca	Forest			0.25	No	10	No	3	No	0.66	No	0.02	No
		Mexico	Mazateca	Grassland			1.44	No	10	No	3	No	0.66	No	0.02	No
		Mexico	Mazateca	Cropland			1.44	No	10	No	3	No	0.66	No	0.02	No
		Mexico	Mixe	Forest			0.25	No	10	No	3	No	0.66	No	0.02	No
		Mexico	Mixe	Cropland			1.44	No	10	No	3	No	0.66	No	0.02	No
		Mexico	Atécuaro	Forest			0.25	No	10	No	3	No	0.66	No	0.02	No
		Mexico	Atécuaro	Cropland			1.44	No	10	No	3	No	0.66	No	0.02	No
	Senapati, N., Hulugalle, N. R., Smith, P., Wilson, B. R., Yeluripati, J. B., Daniel, H., … Lockwood, P. (2014). Modelling soil organic carbon storage with RothC in irrigated Vertisols under cotton cropping systems in the sub-tropics. Soil and Tillage Research, 143, 38–49. https://doi.org/10.1016/j.still.2014.05.009	Australia	New South Wales	Cropland	Cotton	conventional tillage	1.44	No	10	No	3	No	0.66	No	0.02	No
		Australia	New South Wales	Cropland	Cotton	minimum tillage	1.44	No	10	No	3	No	0.66	No	0.02	No
		Australia	New South Wales	Cropland	Cotton-wheat	minimum tillage	1.44	No	10	No	3	No	0.66	No	0.02	No
	Nakamura, S., Hayashi, K., Omae, H., Fatondji, D., Tabo, R., Shinjo, H., … Tobita, S. (2012). Rothamsted carbon model reveals technical options to maintain soil organic carbon under semi-arid climate. Agronomy for Sustainable Development, 32(4), 865–872. https://doi.org/10.1007/s13593-012-0100-2	Niger	Sádore	Cropland	Millet	-	1.44	No	10	No	3	No	0.66	No	0.02	No
		Niger	Sádore	Cropland	Cowpea haulmus		1.44	No	10	No	3	No	0.66	No	0.02	No
	Smith, S. W., Vandenberghe, C., Hastings, A., Johnson, D., Pakeman, R. J., van der Wal, R., & Woodin, S. J. (2014). Optimizing Carbon Storage Within a Spatially Heterogeneous Upland Grassland Through Sheep Grazing Management. Ecosystems, 17(3), 418–429. https://doi.org/10.1007/s10021-013-9731-7	Scotland	Glen Finglas	Forest	-	-	0.25	No	10	No	3	No	0.66	No	0.02	No
	Nieto, O. M., Castro, J., & Fernández-Ondoño, E. (2013). Conventional tillage versus cover crops in relation to carbon fixation in Mediterranean olive cultivation. Plant and Soil, 365(1–2), 321–335. https://doi.org/10.1007/s11104-012-1395-0	Spain	Castillo	Cropland	Olive	-	1.44	No	10	No	3	No	0.66	No	0.02	No
		Spain	Matallana	Cropland			1.44	No	10	No	3	No	0.66	No	0.02	No
		Spain	Torre	Cropland			1.44	No	10	No	3	No	0.66	No	0.02	No
		Spain	Castillo	Grassland	-		0.67	No	10	No	3	No	0.66	No	0.02	No
		Spain	Matallana	Grassland			0.67	No	10	No	3	No	0.66	No	0.02	No
		Spain	Torre	Grassland			0.67	No	10	No	3	No	0.66	No	0.02	No
	Dendoncker, N., van Wesemael, B., Smith, P., Lettens, S., Roelandt, C., & Rounsevell, M. (2008). Assessing scale effects on modelled soil organic carbon contents as a result of land use change in Belgium. Soil Use and Management, 24(1), 8–18. https://doi.org/10.1111/j.1475-2743.2007.00133.x	Belgium	-	Cropland	-	-	0.67	No	10	No	3	No	0.66	No	0.02	No
				Grassland			0.67	No	10	No	3	No	0.66	No	0.02	No

## Sheet: Model Validation-Cont&Global
	Reference		Land use	Parameters
				DPM/RPM		Mineralization rate
				Value	Default changed?	DPM		RPM		HUM		BIO
		Region	Aggregated classe			Value	Default changed?	Value	Default changed?	Value	Default changed?	Value	Default changed?
				-		1/year
	Smith, J., Smith, P., Wattenbach, M., Zaehle, S., Hiederer, R., Jones, R. J. A., … Ewert, F. (2005). Projected changes in mineral soil carbon of European croplands and grasslands, 1990-2080. Global Change Biology, 11(12), 2141–2152. https://doi.org/10.1111/j.1365-2486.2005.001075.x	Europe	Cropland	1.44	No	10	No	0.3	No	0.66	No	0.02	No
			Grassland	1.44	No	10	No	0.3	No	0.66	No	0.02	No
	Gottschalk, P., Smith, J. U., Wattenbach, M., Bellarby, J., Stehfest, E., Arnell, N., … Smith, P. (2012). How will organic carbon stocks in mineral soils evolve under future climate? Global projections using RothC for a range of climate change scenarios. Biogeosciences, 9(8), 3151–3171. https://doi.org/10.5194/bg-9-3151-2012	Global	Cropland	1.44	No	10	No	0.3	No	0.66	No	0.02	No
			Grassland	0.67	No	10	No	0.3	No	0.66	No	0.02	No
			Forest	0.25	No	10	No	0.3	No	0.66	No	0.02	No
